# Supplementary material for: Management Effects on Gastrointestinal Disease in Red Wolves (Canis rufus) Under Human Care: A Retrospective Study
Source: Animals (Basel). 2024 Oct 30;14(21):3121. doi: 10.3390/ani14213121 (PMC11544777; doi:10.3390/ani14213121)
Supplement: Supplementary file 1 [file animals-14-03121-s001.zip]

Archive with 1 entries (1 files):
- animals-3225977-supplementary.pdf
